# Supplementary material for: The neighborhood effects on the online financial investment of rural households: Evidence from China
Source: PLoS One. 2024 Mar 29;19(3):e0296972. doi: 10.1371/journal.pone.0296972 (PMC10980235; doi:10.1371/journal.pone.0296972)
Supplement: S1 Data — (ZIP) [file pone.0296972.s001.zip]

Archive with 1 entries (1 files):
- data_neighborhood effects on the online financial investment of rural households.dta
